# Supplementary material for: Lymphoma in Border Collies: Genome-Wide Association and Pedigree Analysis
Source: Vet Sci. 2023 Sep 19;10(9):581. doi: 10.3390/vetsci10090581 (PMC10536503; doi:10.3390/vetsci10090581)
Supplement: Supplementary file 1 [file vetsci-10-00581-s001.zip]

Archive with 2 entries (2 files):
- vetsci-2555740 - Supplementary Data S3-4.zip
- vetsci-2555740-supplementary.pdf
